# Supplementary material for: “When in Doubt, Ask the Patient”: A Quantitative, Patient-Oriented Approach to Formative Assessment of CanMEDS Roles
Source: MedEdPORTAL. 2021 Jul 21;17:11169. doi: 10.15766/mep_2374-8265.11169 (PMC8292435; doi:10.15766/mep_2374-8265.11169)
Supplement: Supplementary file 1 — Patient Recruitment.docxOCCAT Version 1.1.docx [file mep_2374-8265.11169-s001.zip]

Archive with 3 entries (3 files):
- A. Patient Recruitment.docx
- B. OCCAT Version 1.1.docx
- Educational_Summary_Report_11169.pdf
